# Supplementary material for: A novel YGGT family protein is localized in the apicoplast and is essential for the organelle inheritance
Source: Front Cell Infect Microbiol. 2025 Aug 4;15:1642716. doi: 10.3389/fcimb.2025.1642716 (PMC12358420; doi:10.3389/fcimb.2025.1642716)
Supplement: Supplementary file 2 [file Table1.xlsx]

## Sheet: Sheet1
Primers	Sequences
pBS-Py-100-Sflag_F1	AAGAAGCTTGATGGG GATATC ATGGAGGAGAGGACGACGACGCA
pBS-Py-100-Sflag_R1	TATCGTCGTCGTCCTTGTAGTCTTCAAGGGTCGCGATGATGCGA
pBS-Py-100-Sflag_F2	TCGCATCATCGCGACCCTTGAA GACTACAAGGACGACGACGATA
pBS-Py-100-HA_R	GTCGTACGGATACAT GATATC TTAAGCGTAATCTGGAACATCGTATGGGTA TTCAAGGGTCGCGATGATGCGAG
pHX-tu8-LoxP-100_F1	TATACGAAGTTATA GAATTC CGACAAA ATGGAGGAGAGGACGACGACGC
100gRNAt-F2	TCTTTCGCCAGGAGGAGCATCCTGCTCGGCCTCACCAGGC
100gRNAt-R1	GCCTGGTGAGGCCGAGCAGGATGCTCCTCCTGGCGAAAGA
pHX-tu8-LoxP-100_R2	CTATACGAAGTTAT GAATTC CTAAGCGTAATCTGGAACATCGTATGGGTA TTCAAGGGTCGCGATGATGCGAG
100-gRNA-1aS	AAC GGCGGCGCGTCGTGCTCGGC AACTTGACATCCCCATTTAC
100-gRNA-2S	GCCGAGCACGACGCGCCGCC GTTTTAGAGCTAGAAATAGC
Tet-100-F	attgcctaggaagcttctcgag GAGGAGAGGACGACGACGCAGCC
Tet-100-R	tctgttccatggatccctcgag AGCGTAATCTGGAACATCGTATGGGTA TTCAAGGGTCGCGATGATGCGAG
pBS-Py-100-HA_F	AAGAAGCTTGATGGG GATATC ATGGAGGAGAGGACGACGACGCA
pBS-AL1(1-54a)-GFP-R1	CCCGGTGAACAGCTCCTCGCCCTTGCTCACCCGAAGTTTCTCCAAAAGGCGGATCCAGGA
pBS-AL1(1-54a)-GFP-F2	TCCTGGATCCGCCTTTTGGAGAAACTTCGG GTGAGCAAGGGCGAGGAGCTGTTCACCGGG
pBS-AL1(1-100a)-GFP-R1	CCCGGTGAACAGCTCCTCGCCCTTGCTCACTGCGCGAGAACGCGAATCTCGAAAGCCTGG
pBS-AL1(1-100a)-GFP-F2	CCAGGCTTTCGAGATTCGCGTTCTCGCGCA GTGAGCAAGGGCGAGGAGCTGTTCACCGGG
pBS-AL1(1-200a)-GFP-R1	CCCGGTGAACAGCTCCTCGCCCTTGCTCACCGGTGACGCTGAGACGTTGGGCGAGAAGGG
pBS-AL1(1-200a)-GFP-F2	CCCTTCTCGCCCAACGTCTCAGCGTCACCG GTGAGCAAGGGCGAGGAGCTGTTCACCGGG
pBS-AL1(1a-220)-GFP-F1	AAGAAGCTTGATGGG GATATC ATGGCGCGTCTTTCGCCAGGC
pBS-AL1(1a-220)-GFP-R1	CCCGGTGAACAGCTCCTCGCCCTTGCTCACAGAAGACGAAAGCGAACGATAGGAGAAGAA
pBS-AL1(1a-220)-GFP-F2	TTCTTCTCCTATCGTTCGCTTTCGTCTTCT GTGAGCAAGGGCGAGGAGCTGTTCACCGGG
pBS-100 (ΔYGGT)-GFP-F	ATCAAGCAAGAAGCTTGATGGG ATGGAGGAGAGGACGACGACGC
pBS-100 (ΔYGGT)-GFP-R	aacagctcctcgcccttgctcacGTGTGAGGCTGCGAGGAAGAGA
GFP-R	ACGTCGTACGGATACATTTAGATATCctacttgtacagctcgtccatg
pBS-Δ100-1200bp-F	AAGAAGCTTGATGGG GATATC ATGGAGGAGAGGACGACGACGC
pBS-Δ100-1200bp-R	GTCGTACGGATACAT GATATC ACTGTGAGAAAAAGAACCAAATCTACAG
